# Supplementary material for: Quantifying short-range order using atom probe tomography
Source: Nat Mater. 2024 Jul 2;23(9):1200–7. doi: 10.1038/s41563-024-01912-1 (PMC11364508; doi:10.1038/s41563-024-01912-1)
Supplement: Supplementary file 2 — Specific values of the imposed SRO parameters for Fig. 2b and the related maximum 95% confidence levels of the different SRO values. [file 41563_2024_1912_MOESM2_ESM.xlsx]

## Sheet: Sheet1
	Supplementary Table-1 The specific values of the imposed SRO parameters for Figure 2b and the related maximum 95% confidence levels (CL) of different SRO values.
	SRO (a)	~0.1	~0.075	~0.050	~0.025	~0.01	~0.001
	95% CL	0.00026	0.00019	0.00029	0.00026	0.00023	0.00018
	SRO (a)	~-0.1	~-0.075	~-0.050	~-0.025	~-0.01	~-0.001
	95% CL	0.00026	0.00026	0.00028	0.00021	0.00028	0.00022
