# Supplementary material for: Quantifying short-range order using atom probe tomography
Source: Nat Mater. 2024 Jul 2;23(9):1200–7. doi: 10.1038/s41563-024-01912-1 (PMC11364508; doi:10.1038/s41563-024-01912-1)
Supplement: Supplementary file 3 — Data points correspond to the pairwise permutations for Fig. 4a and the models embedded with arbitrary true SRO values for Fig. 4b–d. [file 41563_2024_1912_MOESM3_ESM.xlsx]

## Sheet: Figure_4a
	The data points correspond to the pairwise permutations for Figure 4a.
	Point	1	2	3	4	5	6	7	8	9	10
	SRO (a)	0.1	0.075	0.05	0.025	0.015	0.005	0.003	0.001	0.00075	0.00012

## Sheet: Figure_4b_d
	The models embedded with arbitrary true SRO values for Figure 4b-d.
	Pair	CoCo	CoCr	CoNi	CrCo	CrCr	CrNi	NiCo	NiCr	NiNi
	High a	-0.015	0.095	-0.08	0.095	-0.075	-0.02	-0.08	-0.02	0.103
	(Fig. 4b)
	Medium a	0.002	0.002	-0.004	0.002	0.003	-0.006	-0.004	-0.006	0.01
	(Fig. 4c)
	Low a	1e-05	-0.0001	0.0001	-0.0001	0.0012	-0.001	0.0001	-0.001	0.001
	(Fig. 4d)
