# Supplementary material for: Quantifying short-range order using atom probe tomography
Source: Nat Mater. 2024 Jul 2;23(9):1200–7. doi: 10.1038/s41563-024-01912-1 (PMC11364508; doi:10.1038/s41563-024-01912-1)
Supplement: Supplementary file 4 — Original experimental data for Fig. 5c. [file 41563_2024_1912_MOESM4_ESM.xlsx]

## Sheet: Sheet1
	The original experimental data for Figure 5c.
		AH		AN500
		Average	Standard deviation	Average	Standard deviation
	CoCo	-0.00069	0.0002	0.00138	0.00067
	CoCr	0.00047	0.00036	-0.00077	0.00011
	CoNi	0.00021	0.00054	-0.00043	0.00066
	CrCo	0.00065	0.00093	-0.0009	0.00032
	CrCr	0.00071	0.00047	0.00385	0.00017
	CrNi	-0.00131	0.00136	-0.00359	0.00054
	NiCo	-0.00027	0.00034	-0.00029	0.00048
	NiCr	-0.00231	0.00091	-0.00345	5e-05
	NiNi	0.0025	0.00062	0.00424	0.001
